# Supplementary material for: Alteration of the anatomical covariance network after corpus callosotomy in pediatric intractable epilepsy
Source: PLoS One. 2019 Dec 5;14(12):e0222876. doi: 10.1371/journal.pone.0222876 (PMC6894802; doi:10.1371/journal.pone.0222876)
Supplement: S1 Appendix — (ZIP) [file pone.0222876.s005.zip]

Archive with 58 entries (58 files):
- S5 Appendix. The results of graph theoretical analysis of preCC and postCC analysis/Assortativity_Value_Nperm.fig
- S5 Appendix. The results of graph theoretical analysis of preCC and postCC analysis/CharPath_vs_Null_Nperm.fig
- S5 Appendix. The results of graph theoretical analysis of preCC and postCC analysis/CharPathLength_Value_Nperm.fig
- S5 Appendix. The results of graph theoretical analysis of preCC and postCC analysis/Clustering_Value_Nperm.fig
- S5 Appendix. The results of graph theoretical analysis of preCC and postCC analysis/Clustering_vs_Null_Nperm.fig
- S5 Appendix. The results of graph theoretical analysis of preCC and postCC analysis/DegDistCum_NormalPlot_post.fig
- S5 Appendix. The results of graph theoretical analysis of preCC and postCC analysis/DegHist_post.fig
- S5 Appendix. The results of graph theoretical analysis of preCC and postCC analysis/Edge_post.edge
- S5 Appendix. The results of graph theoretical analysis of preCC and postCC analysis/Edge_pre.edge
- S5 Appendix. The results of graph theoretical analysis of preCC and postCC analysis/Gamma_Value_Nperm.fig
- S5 Appendix. The results of graph theoretical analysis of preCC and postCC analysis/Gamma_vs_Null_Nperm.fig
- S5 Appendix. The results of graph theoretical analysis of preCC and postCC analysis/GEfficiency_Value_Nperm.fig
- S5 Appendix. The results of graph theoretical analysis of preCC and postCC analysis/GlobalEfficiecny_vs_Null_Nperm.fig
- S5 Appendix. The results of graph theoretical analysis of preCC and postCC analysis/Lambda_Value_Nperm.fig
- S5 Appendix. The results of graph theoretical analysis of preCC and postCC analysis/Lambda_vs_Null_Nperm.fig
- S5 Appendix. The results of graph theoretical analysis of preCC and postCC analysis/LocalEfficiency_Value_Nperm.fig
- S5 Appendix. The results of graph theoretical analysis of preCC and postCC analysis/MeanAssortativity_vs_Null_Nperm.fig
- S5 Appendix. The results of graph theoretical analysis of preCC and postCC analysis/MeanEdgeBetweenness_vs_Null_Nperm.fig
- S5 Appendix. The results of graph theoretical analysis of preCC and postCC analysis/MeanLocalEfficiecny_vs_Null_Nperm.fig
- S5 Appendix. The results of graph theoretical analysis of preCC and postCC analysis/MeanNodeBetweenness_vs_Null_Nperm.fig
- S5 Appendix. The results of graph theoretical analysis of preCC and postCC analysis/MeanSizeDiff_RandAtt_post_pre_20.fig
- S5 Appendix. The results of graph theoretical analysis of preCC and postCC analysis/MeanSizeDiff_TargAtt_postpre_20.fig
- S5 Appendix. The results of graph theoretical analysis of preCC and postCC analysis/MeanSizeTrg_20_1Tail_pval.mat
- S5 Appendix. The results of graph theoretical analysis of preCC and postCC analysis/MEdgeBetweeness_Value_Nperm.fig
- S5 Appendix. The results of graph theoretical analysis of preCC and postCC analysis/MNodeBetweeness_Value_Nperm.fig
- S5 Appendix. The results of graph theoretical analysis of preCC and postCC analysis/Modularity_Value_Nperm.fig
- S5 Appendix. The results of graph theoretical analysis of preCC and postCC analysis/Modularity_vs_Null_Nperm.fig
- S5 Appendix. The results of graph theoretical analysis of preCC and postCC analysis/ModularityL_Value_Nperm.fig
- S5 Appendix. The results of graph theoretical analysis of preCC and postCC analysis/ModularityL_vs_Null_Nperm.fig
- S5 Appendix. The results of graph theoretical analysis of preCC and postCC analysis/MSizeRandAttack_post_20.mat
- S5 Appendix. The results of graph theoretical analysis of preCC and postCC analysis/MSizeRandAttack_pre_20.mat
- S5 Appendix. The results of graph theoretical analysis of preCC and postCC analysis/MSizeRandAttack_Rand_post_20.mat
- S5 Appendix. The results of graph theoretical analysis of preCC and postCC analysis/MSizeRandAttack_Rand_pre_20.mat
- S5 Appendix. The results of graph theoretical analysis of preCC and postCC analysis/MSizeTargAttack_post_20.mat
- S5 Appendix. The results of graph theoretical analysis of preCC and postCC analysis/MSizeTargAttack_pre_20.mat
- S5 Appendix. The results of graph theoretical analysis of preCC and postCC analysis/MSizeTargAttack_Rand_post_20.mat
- S5 Appendix. The results of graph theoretical analysis of preCC and postCC analysis/MSizeTargAttack_Rand_pre_20.mat
- S5 Appendix. The results of graph theoretical analysis of preCC and postCC analysis/Nodes_post.node
- S5 Appendix. The results of graph theoretical analysis of preCC and postCC analysis/Nodes_pre.node
- S5 Appendix. The results of graph theoretical analysis of preCC and postCC analysis/post_Binary_Graph.fig
- S5 Appendix. The results of graph theoretical analysis of preCC and postCC analysis/post_correlation_matrix.fig
- S5 Appendix. The results of graph theoretical analysis of preCC and postCC analysis/pre_Binary_Graph.fig
- S5 Appendix. The results of graph theoretical analysis of preCC and postCC analysis/pre_correlation_matrix.fig
- S5 Appendix. The results of graph theoretical analysis of preCC and postCC analysis/pre_vs_post_Betw_RegionalMap_fdr.hdr
- S5 Appendix. The results of graph theoretical analysis of preCC and postCC analysis/pre_vs_post_Betw_RegionalMap_fdr.img
- S5 Appendix. The results of graph theoretical analysis of preCC and postCC analysis/pre_vs_post_Clust_RegionalMap_fdr.hdr
- S5 Appendix. The results of graph theoretical analysis of preCC and postCC analysis/pre_vs_post_Clust_RegionalMap_fdr.img
- S5 Appendix. The results of graph theoretical analysis of preCC and postCC analysis/pre_vs_post_Deg_RegionalMap_fdr.hdr
- S5 Appendix. The results of graph theoretical analysis of preCC and postCC analysis/pre_vs_post_Deg_RegionalMap_fdr.img
- S5 Appendix. The results of graph theoretical analysis of preCC and postCC analysis/PvalRandAttack_prevspost_20.mat
- S5 Appendix. The results of graph theoretical analysis of preCC and postCC analysis/PvalTargAttack_prevspost_20.mat
- S5 Appendix. The results of graph theoretical analysis of preCC and postCC analysis/Reg_NormClustering_vs_Null_Nperm.fig
- S5 Appendix. The results of graph theoretical analysis of preCC and postCC analysis/Reg_NormDegree_vs_Null_Nperm.fig
- S5 Appendix. The results of graph theoretical analysis of preCC and postCC analysis/Reg_NormNodeBetweenness_vs_Null_Nperm.fig
- S5 Appendix. The results of graph theoretical analysis of preCC and postCC analysis/Sigma_Value_Nperm.fig
- S5 Appendix. The results of graph theoretical analysis of preCC and postCC analysis/Sigma_vs_Null_Nperm.fig
- S5 Appendix. The results of graph theoretical analysis of preCC and postCC analysis/Transitivity_Value_Nperm.fig
- S5 Appendix. The results of graph theoretical analysis of preCC and postCC analysis/Transitivity_vs_Null_Nperm.fig
