# Supplementary material for: Alteration of the anatomical covariance network after corpus callosotomy in pediatric intractable epilepsy
Source: PLoS One. 2019 Dec 5;14(12):e0222876. doi: 10.1371/journal.pone.0222876 (PMC6894802; doi:10.1371/journal.pone.0222876)
Supplement: S1 Appendix — (ZIP) [file pone.0222876.s005.zip › S5 Appendix. The results of graph theoretical analysis of preCC and postCC analysis/Nodes_post.node]

-24 -2 -18 3 1.293339e+00 AMYG-L
27 -1 -19 3 1.000000e-01 AMYG-R
-44 -62 34 3 1.363454e-01 ANG-L
45 -61 37 3 2.441735e-01 ANG-R
-7 -80 5 3 1.067557e-01 CALC-L
16 -74 8 3 1.066407e-01 CALC-R
-12 10 8 3 8.909339e-01 CN-L
14 11 8 3 8.493058e-01 CN-R
-4 34 13 3 1.229372e-01 ACC-L
8 36 14 3 1.012615e-01 ACC-R
-6 -16 40 3 1.481587e+00 MCC-L
8 -10 38 3 1.053917e+00 MCC-R
-5 -44 23 3 1.355100e-01 PCC-L
7 -43 20 3 1.238666e-01 PCC-R
-6 -81 26 3 7.187537e-01 CUN-L
13 -81 27 3 1.093514e+00 CUN-R
-49 11 18 3 6.563527e-01 IFOp-L
50 14 20 3 2.545776e-01 IFOp-R
-36 29 -13 3 8.923297e-01 IFOr-L
41 31 -13 3 1.035183e+00 IFOr-R
-46 29 13 3 1.293999e-01 IFTr-L
50 29 13 3 2.815322e-01 IFTr-R
-5 53 -9 3 1.457596e-01 MedFOr-L
8 50 -9 3 7.739563e-01 MedFOr-R
-34 31 34 3 6.994143e-01 MFG-L
-31 49 -11 3 3.197714e-01 MFOr-L
33 51 -12 3 2.968441e-01 MFOr-R
37 32 33 3 8.454841e-01 MFG-R
-19 33 41 3 8.445426e-01 SFG-L
-5 48 30 3 1.108740e+00 MedSF-L
9 50 29 3 1.135500e-01 MedSF-R
-17 46 -15 3 6.644544e-01 SFOr-L
18 47 -15 3 8.269848e-01 SFOr-R
22 30 43 3 1.686905e+00 SFG-R
-31 -41 -22 2 7.426263e+00 FG-L
34 -40 -22 3 1.866038e-01 FG-R
46 -18 9 3 1.128336e-01 HSHL-L
-42 -20 9 3 1.000000e-01 HSHL-R
-25 -22 -11 3 1.277521e-01 HIPP-L
29 -21 -12 3 1.000000e-01 HIPP-R
-35 5 2 2 4.254395e+00 INS-L
39 5 1 3 1.101663e+00 INS-R
-15 -69 -6 3 8.737821e-01 LNG-L
16 -68 -5 3 1.444268e-01 LNG-R
-36 -80 -9 3 4.740147e-01 IOG-L
38 -83 -9 3 3.325387e-01 IOG-R
-33 -82 15 3 2.096757e+00 MOG-L
37 -81 18 3 3.921190e-01 MOG-R
-17 -86 27 3 4.071170e-01 SOG-L
24 -82 29 3 1.086991e-01 SOG-R
-8 14 -13 3 1.000000e-01 OFB-L
10 15 -13 1 7.907581e+00 OFB-R
-18 -1 -1 3 1.092507e-01 PLD-L
21 -1 -1 3 1.987140e+00 PLD-R
-8 -27 69 3 4.002799e-01 PCL-L
7 -33 67 3 1.017028e-01 PCL-R
-21 -17 -22 2 5.816926e+00 PHIP-L
25 -16 -22 3 1.293339e+00 PHIP-R
-43 -47 45 3 9.903567e-01 IPL-L
46 -48 48 3 2.849414e-01 IPL-R
-24 -61 58 3 1.998444e-01 SPL-L
26 -60 61 3 6.818302e-01 SPL-R
-43 -24 47 3 1.642769e+00 PoCG-L
41 -27 51 3 8.200124e-01 PoCG-R
-39 -7 50 3 2.103820e-01 PrCG-L
41 -10 51 3 6.076068e-01 PrCG-R
-8 -57 47 3 2.915252e+00 PCUN-L
10 -57 42 3 2.564987e+00 PCUN-R
-24 3 1 3 1.508788e-01 PUT-L
27 4 1 3 1.000000e-01 PUT-R
-5 36 -20 3 1.532798e-01 REC-L
8 34 -19 1 9.100000e+00 REC-R
-47 -10 13 3 8.562664e-01 RLN-L
52 -8 13 3 2.969721e+00 RLN-R
-6 4 60 3 4.957228e-01 SMA-L
8 -1 61 3 1.137692e-01 SMA-R
-56 -35 29 3 1.130583e-01 SMG-L
57 -33 33 3 2.281614e-01 SMG-R
-50 -29 -25 3 4.361861e-01 ITG-L
53 -32 -24 3 1.098289e-01 ITG-R
-56 -35 -4 3 1.634802e+00 MTG-L
57 -39 -3 3 1.862996e+00 MTG-R
-37 13 -35 3 1.000000e-01 MTP-L
44 13 -34 3 1.000000e-01 MTP-R
-40 14 -21 3 3.126898e+00 STP-L
48 13 -18 5 3.278594e-01 STP-R
-53 -22 6 3 9.724250e-01 STG-L
58 -23 5 3 7.644553e-01 STG-R
-11 -19 7 3 1.000000e-01 THL-L
13 -19 7 3 1.000000e-01 THL-R
