# Supplementary material for: Alteration of the anatomical covariance network after corpus callosotomy in pediatric intractable epilepsy
Source: PLoS One. 2019 Dec 5;14(12):e0222876. doi: 10.1371/journal.pone.0222876 (PMC6894802; doi:10.1371/journal.pone.0222876)
Supplement: S1 Appendix — (ZIP) [file pone.0222876.s005.zip › S5 Appendix. The results of graph theoretical analysis of preCC and postCC analysis/Nodes_pre.node]

-24 -2 -18 3 1.768430e-01 AMYG-L
27 -1 -19 3 1.000000e-01 AMYG-R
-44 -62 34 3 1.173391e-01 ANG-L
45 -61 37 3 1.918713e-01 ANG-R
-7 -80 5 3 1.076843e-01 CALC-L
16 -74 8 3 1.346571e-01 CALC-R
-12 10 8 3 1.000000e-01 CN-L
14 11 8 3 1.000000e-01 CN-R
-4 34 13 3 1.000000e-01 ACC-L
8 36 14 3 1.000000e-01 ACC-R
-6 -16 40 3 3.667445e+00 MCC-L
8 -10 38 3 4.116524e+00 MCC-R
-5 -44 23 3 5.405548e-01 PCC-L
7 -43 20 3 1.604307e-01 PCC-R
-6 -81 26 3 2.379722e-01 CUN-L
13 -81 27 3 1.759454e+00 CUN-R
-49 11 18 3 3.679371e-01 IFOp-L
50 14 20 3 5.779470e-01 IFOp-R
-36 29 -13 3 3.098143e+00 IFOr-L
41 31 -13 3 9.803665e-01 IFOr-R
-46 29 13 3 2.082270e-01 IFTr-L
50 29 13 3 2.295270e-01 IFTr-R
-5 53 -9 3 1.251457e+00 MedFOr-L
8 50 -9 3 1.746104e+00 MedFOr-R
-34 31 34 3 1.302844e+00 MFG-L
-31 49 -11 3 3.061127e-01 MFOr-L
33 51 -12 3 7.533471e-01 MFOr-R
37 32 33 3 1.048088e+00 MFG-R
-19 33 41 3 2.913042e+00 SFG-L
-5 48 30 2 6.472981e+00 MedSF-L
9 50 29 3 3.808161e+00 MedSF-R
-17 46 -15 3 8.137894e-01 SFOr-L
18 47 -15 3 7.421371e-01 SFOr-R
22 30 43 3 1.471615e+00 SFG-R
-31 -41 -22 3 5.335202e-01 FG-L
34 -40 -22 3 2.717171e-01 FG-R
46 -18 9 3 2.350536e-01 HSHL-L
-42 -20 9 3 1.000000e-01 HSHL-R
-25 -22 -11 3 1.192108e-01 HIPP-L
29 -21 -12 3 1.096054e-01 HIPP-R
-35 5 2 3 2.490333e+00 INS-L
39 5 1 3 4.937081e-01 INS-R
-15 -69 -6 3 5.987182e-01 LNG-L
16 -68 -5 3 2.173752e-01 LNG-R
-36 -80 -9 3 2.651206e-01 IOG-L
38 -83 -9 3 1.094162e-01 IOG-R
-33 -82 15 3 4.402407e+00 MOG-L
37 -81 18 3 7.761708e-01 MOG-R
-17 -86 27 3 6.547110e-01 SOG-L
24 -82 29 3 2.348759e-01 SOG-R
-8 14 -13 3 1.000000e-01 OFB-L
10 15 -13 1 9.100000e+00 OFB-R
-18 -1 -1 3 7.707458e+00 PLD-L
21 -1 -1 3 1.000000e-01 PLD-R
-8 -27 69 3 1.776207e-01 PCL-L
7 -33 67 3 1.000000e-01 PCL-R
-21 -17 -22 3 1.672376e-01 PHIP-L
25 -16 -22 3 1.000000e-01 PHIP-R
-43 -47 45 3 7.997635e-01 IPL-L
46 -48 48 3 2.234297e-01 IPL-R
-24 -61 58 3 7.537023e-01 SPL-L
26 -60 61 3 1.107348e+00 SPL-R
-43 -24 47 3 1.144154e+00 PoCG-L
41 -27 51 3 9.133822e-01 PoCG-R
-39 -7 50 3 2.436863e-01 PrCG-L
41 -10 51 3 6.623047e-01 PrCG-R
-8 -57 47 3 2.191704e+00 PCUN-L
10 -57 42 3 3.280903e+00 PCUN-R
-24 3 1 3 1.000000e-01 PUT-L
27 4 1 3 1.000000e-01 PUT-R
-5 36 -20 3 1.371953e+00 REC-L
8 34 -19 3 1.424366e+00 REC-R
-47 -10 13 3 1.460768e+00 RLN-L
52 -8 13 3 5.922524e-01 RLN-R
-6 4 60 3 5.941926e-01 SMA-L
8 -1 61 3 1.363272e-01 SMA-R
-56 -35 29 3 1.278971e-01 SMG-L
57 -33 33 3 3.727088e-01 SMG-R
-50 -29 -25 3 2.036260e-01 ITG-L
53 -32 -24 3 1.000000e-01 ITG-R
-56 -35 -4 3 4.049228e+00 MTG-L
57 -39 -3 3 1.325449e+00 MTG-R
-37 13 -35 3 1.000000e-01 MTP-L
44 13 -34 3 1.000000e-01 MTP-R
-40 14 -21 3 1.675282e+00 STP-L
48 13 -18 3 1.675282e+00 STP-R
-53 -22 6 3 7.032327e-01 STG-L
58 -23 5 3 9.107835e-01 STG-R
-11 -19 7 3 2.406950e-01 THL-L
13 -19 7 3 1.024013e-01 THL-R
