# Supplementary material for: Alteration of the anatomical covariance network after corpus callosotomy in pediatric intractable epilepsy
Source: PLoS One. 2019 Dec 5;14(12):e0222876. doi: 10.1371/journal.pone.0222876 (PMC6894802; doi:10.1371/journal.pone.0222876)
Supplement: S2 Appendix — (ZIP) [file pone.0222876.s006.zip › S6 Appendix. The results of graph theoretical analysis of control and preCC analysis/Nodes_control.node]

-24 -2 -18 1 5.003525e+00 AMYG-L
27 -1 -19 1 1.000000e-01 AMYG-R
-44 -62 34 1 5.624502e-01 ANG-L
45 -61 37 1 1.076551e+00 ANG-R
-7 -80 5 1 1.299558e-01 CALC-L
16 -74 8 1 1.629890e-01 CALC-R
-12 10 8 1 1.242370e-01 CN-L
14 11 8 1 1.235367e-01 CN-R
-4 34 13 1 1.482005e-01 ACC-L
8 36 14 1 2.044071e-01 ACC-R
-6 -16 40 1 2.393771e+00 MCC-L
8 -10 38 1 7.120510e+00 MCC-R
-5 -44 23 1 1.054507e+00 PCC-L
7 -43 20 1 3.988983e-01 PCC-R
-6 -81 26 1 1.629890e-01 CUN-L
13 -81 27 1 7.117331e-01 CUN-R
-49 11 18 1 1.000000e-01 IFOp-L
50 14 20 1 1.340858e+00 IFOp-R
-36 29 -13 1 2.174781e+00 IFOr-L
41 31 -13 1 3.899195e-01 IFOr-R
-46 29 13 1 1.534817e+00 IFTr-L
50 29 13 1 1.830969e+00 IFTr-R
-5 53 -9 1 1.018913e+00 MedFOr-L
8 50 -9 1 5.088657e-01 MedFOr-R
-34 31 34 1 9.668169e-01 MFG-L
37 32 33 1 6.652686e+00 MFG-R
-31 49 -11 1 1.732537e-01 MFOr-L
33 51 -12 1 3.593562e-01 MFOr-R
-19 33 41 1 1.385869e+00 SFG-L
22 30 43 1 2.842557e+00 SFG-R
-5 48 30 1 3.075206e+00 MedSF-L
9 50 29 1 3.686490e+00 MedSF-R
-17 46 -15 1 2.067113e+00 SFOr-L
18 47 -15 1 1.946661e+00 SFOr-R
-31 -41 -22 1 4.168381e+00 FG-L
34 -40 -22 1 4.213597e+00 FG-R
46 -18 9 1 2.265157e-01 HSHL-L
-42 -20 9 1 1.280997e-01 HSHL-R
-25 -22 -11 1 1.389426e-01 HIPP-L
29 -21 -12 1 1.000000e-01 HIPP-R
-35 5 2 1 9.100000e+00 INS-L
39 5 1 1 8.061336e+00 INS-R
-15 -69 -6 1 6.443116e-01 LNG-L
16 -68 -5 1 7.846343e-01 LNG-R
-36 -80 -9 1 9.527229e-01 IOG-L
38 -83 -9 1 1.146813e-01 IOG-R
-33 -82 15 1 9.341471e-01 MOG-L
37 -81 18 1 2.151836e-01 MOG-R
-17 -86 27 1 5.501373e+00 SOG-L
24 -82 29 1 4.782373e-01 SOG-R
-8 14 -13 1 4.730800e-01 OFB-L
10 15 -13 1 2.662968e+00 OFB-R
-18 -1 -1 1 2.206042e+00 PLD-L
21 -1 -1 1 6.020410e-01 PLD-R
-8 -27 69 1 1.165604e-01 PCL-L
7 -33 67 1 3.311138e-01 PCL-R
-21 -17 -22 1 2.228518e+00 PHIP-L
25 -16 -22 1 5.693200e+00 PHIP-R
-43 -47 45 1 4.436342e-01 IPL-L
46 -48 48 1 7.471785e-01 IPL-R
-24 -61 58 1 1.104957e+00 SPL-L
26 -60 61 1 6.924606e+00 SPL-R
-43 -24 47 1 5.144006e-01 PoCG-L
41 -27 51 1 2.735976e+00 PoCG-R
-39 -7 50 1 2.006723e-01 PrCG-L
41 -10 51 1 3.093405e-01 PrCG-R
-8 -57 47 1 5.398902e+00 PCUN-L
10 -57 42 1 4.721271e+00 PCUN-R
-24 3 1 1 1.016020e+00 PUT-L
27 4 1 1 1.000000e-01 PUT-R
-5 36 -20 1 1.731892e+00 REC-L
8 34 -19 1 1.385132e+00 REC-R
-47 -10 13 1 3.277130e+00 RLN-L
52 -8 13 1 5.027820e-01 RLN-R
-6 4 60 1 1.112693e+00 SMA-L
8 -1 61 1 2.248621e+00 SMA-R
-56 -35 29 1 4.085120e-01 SMG-L
57 -33 33 1 8.603525e-01 SMG-R
-50 -29 -25 1 3.191965e-01 ITG-L
53 -32 -24 1 1.304624e+00 ITG-R
-56 -35 -4 1 9.705055e-01 MTG-L
57 -39 -3 1 1.280018e+00 MTG-R
-37 13 -35 1 1.000000e-01 MTP-L
44 13 -34 1 1.151248e-01 MTP-R
-40 14 -21 1 5.627876e+00 STP-L
48 13 -18 1 9.463298e-01 STP-R
-53 -22 6 1 2.521774e+00 STG-L
58 -23 5 1 1.978937e+00 STG-R
-11 -19 7 1 1.283900e-01 THL-L
13 -19 7 1 1.669868e+00 THL-R
