# Supplementary material for: Alteration of the anatomical covariance network after corpus callosotomy in pediatric intractable epilepsy
Source: PLoS One. 2019 Dec 5;14(12):e0222876. doi: 10.1371/journal.pone.0222876 (PMC6894802; doi:10.1371/journal.pone.0222876)
Supplement: S2 Appendix — (ZIP) [file pone.0222876.s006.zip › S6 Appendix. The results of graph theoretical analysis of control and preCC analysis/Nodes_pre.node]

-24 -2 -18 1 1.237788e-01 AMYG-L
27 -1 -19 1 1.000000e-01 AMYG-R
-44 -62 34 1 1.334889e-01 ANG-L
45 -61 37 1 2.437015e-01 ANG-R
-7 -80 5 1 2.129987e-01 CALC-L
16 -74 8 1 1.152426e-01 CALC-R
-12 10 8 1 1.089341e-01 CN-L
14 11 8 1 1.603183e-01 CN-R
-4 34 13 1 1.701584e-01 ACC-L
8 36 14 1 2.007362e-01 ACC-R
-6 -16 40 1 2.436752e+00 MCC-L
8 -10 38 1 2.267766e+00 MCC-R
-5 -44 23 1 8.930603e-01 PCC-L
7 -43 20 1 3.708877e+00 PCC-R
-6 -81 26 1 6.856457e-01 CUN-L
13 -81 27 1 9.911745e-01 CUN-R
-49 11 18 1 1.975145e-01 IFOp-L
50 14 20 1 3.691275e-01 IFOp-R
-36 29 -13 1 2.257045e+00 IFOr-L
41 31 -13 1 1.430744e+00 IFOr-R
-46 29 13 1 9.719524e-01 IFTr-L
50 29 13 1 4.717506e-01 IFTr-R
-5 53 -9 1 8.327928e-01 MedFOr-L
8 50 -9 1 1.548913e+00 MedFOr-R
-34 31 34 1 2.651398e+00 MFG-L
37 32 33 1 7.560014e-01 MFG-R
-31 49 -11 1 1.216576e+00 MFOr-L
33 51 -12 1 1.092113e+00 MFOr-R
-19 33 41 1 1.634992e+00 SFG-L
22 30 43 1 3.089424e+00 SFG-R
-5 48 30 1 1.496259e+00 MedSF-L
9 50 29 1 2.281043e+00 MedSF-R
-17 46 -15 1 2.528297e+00 SFOr-L
18 47 -15 1 1.373374e+00 SFOr-R
-31 -41 -22 1 8.006074e+00 FG-L
34 -40 -22 1 6.882168e+00 FG-R
46 -18 9 1 1.113265e-01 HSHL-L
-42 -20 9 1 1.000000e-01 HSHL-R
-25 -22 -11 1 1.609587e-01 HIPP-L
29 -21 -12 1 9.529761e-01 HIPP-R
-35 5 2 1 2.002504e+00 INS-L
39 5 1 1 1.157460e+00 INS-R
-15 -69 -6 1 3.679119e-01 LNG-L
16 -68 -5 1 2.029053e-01 LNG-R
-36 -80 -9 1 1.312734e+00 IOG-L
38 -83 -9 1 1.307798e-01 IOG-R
-33 -82 15 1 2.457974e+00 MOG-L
37 -81 18 1 3.168767e-01 MOG-R
-17 -86 27 1 5.782314e-01 SOG-L
24 -82 29 1 4.105691e-01 SOG-R
-8 14 -13 1 7.315562e-01 OFB-L
10 15 -13 1 9.100000e+00 OFB-R
-18 -1 -1 1 7.921817e-01 PLD-L
21 -1 -1 1 5.710314e-01 PLD-R
-8 -27 69 1 3.471328e-01 PCL-L
7 -33 67 1 1.068277e-01 PCL-R
-21 -17 -22 1 2.306777e+00 PHIP-L
25 -16 -22 1 3.952713e+00 PHIP-R
-43 -47 45 1 8.840748e-01 IPL-L
46 -48 48 1 4.300004e-01 IPL-R
-24 -61 58 1 7.614897e-01 SPL-L
26 -60 61 1 9.949043e-01 SPL-R
-43 -24 47 1 1.080062e+00 PoCG-L
41 -27 51 1 9.423556e-01 PoCG-R
-39 -7 50 1 2.154900e-01 PrCG-L
41 -10 51 1 1.016368e+00 PrCG-R
-8 -57 47 1 1.356118e+00 PCUN-L
10 -57 42 1 2.512558e+00 PCUN-R
-24 3 1 1 1.695463e+00 PUT-L
27 4 1 1 1.000000e-01 PUT-R
-5 36 -20 1 6.060261e-01 REC-L
8 34 -19 1 6.786977e-01 REC-R
-47 -10 13 1 2.213395e+00 RLN-L
52 -8 13 1 9.847868e-01 RLN-R
-6 4 60 1 5.061278e-01 SMA-L
8 -1 61 1 2.499042e-01 SMA-R
-56 -35 29 1 1.322017e-01 SMG-L
57 -33 33 1 2.818651e-01 SMG-R
-50 -29 -25 1 6.260192e-01 ITG-L
53 -32 -24 1 1.251118e-01 ITG-R
-56 -35 -4 1 2.219415e+00 MTG-L
57 -39 -3 1 5.457198e-01 MTG-R
-37 13 -35 1 1.000000e-01 MTP-L
44 13 -34 1 1.150941e-01 MTP-R
-40 14 -21 1 2.811498e+00 STP-L
48 13 -18 1 1.389153e-01 STP-R
-53 -22 6 1 8.123113e-01 STG-L
58 -23 5 1 1.032221e+00 STG-R
-11 -19 7 1 1.995988e-01 THL-L
13 -19 7 1 1.232229e-01 THL-R
