# Supplementary material for: Alteration of the anatomical covariance network after corpus callosotomy in pediatric intractable epilepsy
Source: PLoS One. 2019 Dec 5;14(12):e0222876. doi: 10.1371/journal.pone.0222876 (PMC6894802; doi:10.1371/journal.pone.0222876)
Supplement: S3 Appendix — (ZIP) [file pone.0222876.s007.zip]

Archive with 52 entries (52 files):
- S7 Appendix. The results of graph theoretical analysis of control and post CC analysis/Assortativity_Value_Nperm.fig
- S7 Appendix. The results of graph theoretical analysis of control and post CC analysis/CharPath_vs_Null_Nperm.fig
- S7 Appendix. The results of graph theoretical analysis of control and post CC analysis/CharPathLength_Value_Nperm.fig
- S7 Appendix. The results of graph theoretical analysis of control and post CC analysis/Clustering_Value_Nperm.fig
- S7 Appendix. The results of graph theoretical analysis of control and post CC analysis/Clustering_vs_Null_Nperm.fig
- S7 Appendix. The results of graph theoretical analysis of control and post CC analysis/control_Binary_Graph.fig
- S7 Appendix. The results of graph theoretical analysis of control and post CC analysis/control_correlation_matrix.fig
- S7 Appendix. The results of graph theoretical analysis of control and post CC analysis/DegDistCum_NormalPlot_post.fig
- S7 Appendix. The results of graph theoretical analysis of control and post CC analysis/DegHist_post.fig
- S7 Appendix. The results of graph theoretical analysis of control and post CC analysis/Edge_control.edge
- S7 Appendix. The results of graph theoretical analysis of control and post CC analysis/Edge_post.edge
- S7 Appendix. The results of graph theoretical analysis of control and post CC analysis/Gamma_Value_Nperm.fig
- S7 Appendix. The results of graph theoretical analysis of control and post CC analysis/Gamma_vs_Null_Nperm.fig
- S7 Appendix. The results of graph theoretical analysis of control and post CC analysis/GEfficiency_Value_Nperm.fig
- S7 Appendix. The results of graph theoretical analysis of control and post CC analysis/GlobalEfficiecny_vs_Null_Nperm.fig
- S7 Appendix. The results of graph theoretical analysis of control and post CC analysis/Lambda_Value_Nperm.fig
- S7 Appendix. The results of graph theoretical analysis of control and post CC analysis/Lambda_vs_Null_Nperm.fig
- S7 Appendix. The results of graph theoretical analysis of control and post CC analysis/LocalEfficiency_Value_Nperm.fig
- S7 Appendix. The results of graph theoretical analysis of control and post CC analysis/MeanAssortativity_vs_Null_Nperm.fig
- S7 Appendix. The results of graph theoretical analysis of control and post CC analysis/MeanEdgeBetweenness_vs_Null_Nperm.fig
- S7 Appendix. The results of graph theoretical analysis of control and post CC analysis/MeanLocalEfficiecny_vs_Null_Nperm.fig
- S7 Appendix. The results of graph theoretical analysis of control and post CC analysis/MeanNodeBetweenness_vs_Null_Nperm.fig
- S7 Appendix. The results of graph theoretical analysis of control and post CC analysis/MeanSizeDiff_RandAtt_post_control_20.fig
- S7 Appendix. The results of graph theoretical analysis of control and post CC analysis/MeanSizeDiff_TargAtt_postcontrol_20.fig
- S7 Appendix. The results of graph theoretical analysis of control and post CC analysis/MeanSizeTrg_20_1Tail_pval.mat
- S7 Appendix. The results of graph theoretical analysis of control and post CC analysis/MEdgeBetweeness_Value_Nperm.fig
- S7 Appendix. The results of graph theoretical analysis of control and post CC analysis/MNodeBetweeness_Value_Nperm.fig
- S7 Appendix. The results of graph theoretical analysis of control and post CC analysis/Modularity_Value_Nperm.fig
- S7 Appendix. The results of graph theoretical analysis of control and post CC analysis/Modularity_vs_Null_Nperm.fig
- S7 Appendix. The results of graph theoretical analysis of control and post CC analysis/ModularityL_Value_Nperm.fig
- S7 Appendix. The results of graph theoretical analysis of control and post CC analysis/ModularityL_vs_Null_Nperm.fig
- S7 Appendix. The results of graph theoretical analysis of control and post CC analysis/MSizeRandAttack_control_20.mat
- S7 Appendix. The results of graph theoretical analysis of control and post CC analysis/MSizeRandAttack_post_20.mat
- S7 Appendix. The results of graph theoretical analysis of control and post CC analysis/MSizeRandAttack_Rand_control_20.mat
- S7 Appendix. The results of graph theoretical analysis of control and post CC analysis/MSizeRandAttack_Rand_post_20.mat
- S7 Appendix. The results of graph theoretical analysis of control and post CC analysis/MSizeTargAttack_control_20.mat
- S7 Appendix. The results of graph theoretical analysis of control and post CC analysis/MSizeTargAttack_post_20.mat
- S7 Appendix. The results of graph theoretical analysis of control and post CC analysis/MSizeTargAttack_Rand_control_20.mat
- S7 Appendix. The results of graph theoretical analysis of control and post CC analysis/MSizeTargAttack_Rand_post_20.mat
- S7 Appendix. The results of graph theoretical analysis of control and post CC analysis/Nodes_control.node
- S7 Appendix. The results of graph theoretical analysis of control and post CC analysis/Nodes_post.node
- S7 Appendix. The results of graph theoretical analysis of control and post CC analysis/post_Binary_Graph.fig
- S7 Appendix. The results of graph theoretical analysis of control and post CC analysis/post_correlation_matrix.fig
- S7 Appendix. The results of graph theoretical analysis of control and post CC analysis/PvalRandAttack_controlvspost_20.mat
- S7 Appendix. The results of graph theoretical analysis of control and post CC analysis/PvalTargAttack_controlvspost_20.mat
- S7 Appendix. The results of graph theoretical analysis of control and post CC analysis/Reg_NormClustering_vs_Null_Nperm.fig
- S7 Appendix. The results of graph theoretical analysis of control and post CC analysis/Reg_NormDegree_vs_Null_Nperm.fig
- S7 Appendix. The results of graph theoretical analysis of control and post CC analysis/Reg_NormNodeBetweenness_vs_Null_Nperm.fig
- S7 Appendix. The results of graph theoretical analysis of control and post CC analysis/Sigma_Value_Nperm.fig
- S7 Appendix. The results of graph theoretical analysis of control and post CC analysis/Sigma_vs_Null_Nperm.fig
- S7 Appendix. The results of graph theoretical analysis of control and post CC analysis/Transitivity_Value_Nperm.fig
- S7 Appendix. The results of graph theoretical analysis of control and post CC analysis/Transitivity_vs_Null_Nperm.fig
