# Supplementary material for: Alteration of the anatomical covariance network after corpus callosotomy in pediatric intractable epilepsy
Source: PLoS One. 2019 Dec 5;14(12):e0222876. doi: 10.1371/journal.pone.0222876 (PMC6894802; doi:10.1371/journal.pone.0222876)
Supplement: S3 Appendix — (ZIP) [file pone.0222876.s007.zip › S7 Appendix. The results of graph theoretical analysis of control and post CC analysis/Edge_post.edge]

0	1	0	0	0	0	0	0	0	0	0	0	0	0	0	0	0	0	0	0	0	0	0	0	0	0	0	0	0	0	0	0	0	0	0	0	0	0	1	0	1	0	0	0	0	0	1	0	0	0
1	0	0	0	0	0	0	0	0	0	0	0	0	0	0	0	0	0	0	0	0	0	0	0	0	0	0	0	0	0	0	0	0	0	0	0	0	0	0	0	0	0	0	0	0	0	0	0	0	0
0	0	0	1	0	0	0	0	0	0	0	0	0	0	0	0	0	0	0	0	0	0	0	0	1	0	0	0	0	1	1	0	1	0	1	1	0	0	0	0	1	0	1	0	1	0	1	0	1	0
0	0	1	0	0	0	0	0	0	0	0	0	1	1	0	1	0	0	0	1	0	0	0	0	0	0	0	1	0	0	1	0	1	1	1	1	0	0	0	0	1	1	1	1	1	1	1	1	1	0
0	0	0	0	0	1	0	0	0	0	0	0	0	0	1	1	0	0	0	0	0	0	0	0	0	0	0	0	0	0	0	0	0	0	0	0	0	0	0	0	0	1	1	1	1	1	1	0	1	0
0	0	0	0	1	0	0	0	0	0	0	0	0	0	1	1	0	0	0	0	0	0	0	0	0	0	0	0	0	0	0	0	0	0	0	0	0	0	0	0	0	1	1	1	1	1	0	1	1	1
0	0	0	0	0	0	0	1	0	0	0	0	0	0	0	0	0	0	0	0	0	0	0	0	0	0	0	0	0	0	0	0	0	0	0	0	0	0	0	0	0	0	0	0	0	0	0	0	0	0
0	0	0	0	0	0	1	0	0	0	0	0	0	0	0	0	0	0	0	0	0	0	0	0	0	0	0	0	0	0	0	0	0	0	0	0	0	0	0	0	0	0	0	0	0	0	0	0	0	0
0	0	0	0	0	0	0	0	0	1	1	1	0	0	0	0	1	1	0	0	1	1	1	1	1	1	0	0	0	1	0	1	0	0	0	0	0	0	0	0	0	0	0	0	0	0	0	0	0	0
0	0	0	0	0	0	0	0	1	0	1	1	0	0	0	0	1	1	0	0	0	0	1	1	0	1	0	1	0	1	0	1	0	0	0	0	0	0	0	0	0	0	0	0	0	0	0	0	0	0
0	0	0	0	0	0	0	0	1	1	0	1	1	1	0	0	1	1	1	1	1	1	1	1	1	1	1	1	1	1	0	1	1	1	0	0	1	0	0	0	1	1	0	0	0	0	1	0	0	0
0	0	0	0	0	0	0	0	1	1	1	0	1	1	0	0	1	1	1	1	1	1	1	1	1	1	1	1	1	1	0	1	1	1	0	0	0	0	0	0	1	1	0	0	0	0	0	0	0	0
0	0	0	1	0	0	0	0	0	0	1	1	0	1	1	1	1	0	1	1	0	0	0	0	1	0	0	1	0	1	0	0	0	0	1	0	0	0	0	0	1	1	0	0	1	0	1	0	1	0
0	0	0	1	0	0	0	0	0	0	1	1	1	0	1	1	0	0	0	1	0	0	0	0	1	0	0	1	0	0	0	0	0	1	1	0	0	0	0	0	1	1	0	0	1	1	1	1	1	1
0	0	0	0	1	1	0	0	0	0	0	0	1	1	0	1	0	0	0	0	0	0	0	0	0	0	0	0	0	1	0	0	1	0	1	0	0	0	0	0	1	1	1	1	1	1	1	1	1	1
0	0	0	1	1	1	0	0	0	0	0	0	1	1	1	0	0	0	0	1	0	0	0	0	0	0	0	0	0	0	0	0	0	0	1	0	0	0	0	0	1	1	1	1	1	1	1	1	1	1
0	0	0	0	0	0	0	0	1	1	1	1	1	0	0	0	0	1	1	1	1	1	1	1	1	1	1	1	1	1	1	1	1	1	0	0	1	0	0	0	1	1	0	0	1	0	1	0	0	0
0	0	0	0	0	0	0	0	1	1	1	1	0	0	0	0	1	0	1	1	1	1	1	1	1	1	1	1	1	1	0	1	1	0	0	0	0	0	0	0	1	1	0	0	0	0	0	0	0	0
0	0	0	0	0	0	0	0	0	0	1	1	1	0	0	0	1	1	0	1	1	1	1	1	1	1	1	1	1	1	1	1	1	1	1	0	1	0	0	0	1	1	0	0	1	0	1	0	0	0
0	0	0	1	0	0	0	0	0	0	1	1	1	1	0	1	1	1	1	0	1	1	0	1	1	1	1	1	1	1	1	1	1	1	1	1	1	0	0	0	1	1	0	0	1	0	1	0	0	0
0	0	0	0	0	0	0	0	1	0	1	1	0	0	0	0	1	1	1	1	0	1	1	1	1	1	1	1	1	1	0	1	1	1	0	0	0	0	0	0	1	1	0	0	0	0	1	0	0	0
0	0	0	0	0	0	0	0	1	0	1	1	0	0	0	0	1	1	1	1	1	0	1	1	1	1	1	1	1	1	0	1	1	1	0	0	0	0	0	0	1	1	0	0	0	0	0	0	0	0
0	0	0	0	0	0	0	0	1	1	1	1	0	0	0	0	1	1	1	0	1	1	0	1	1	1	1	1	1	1	0	1	1	0	0	0	0	0	0	0	0	0	0	0	0	0	0	0	0	0
0	0	0	0	0	0	0	0	1	1	1	1	0	0	0	0	1	1	1	1	1	1	1	0	1	1	1	1	1	1	1	1	1	1	0	0	0	0	0	0	1	1	0	0	0	0	1	0	0	0
0	0	1	0	0	0	0	0	1	0	1	1	1	1	0	0	1	1	1	1	1	1	1	1	0	1	1	1	1	1	1	1	1	1	1	0	1	0	0	0	1	1	0	0	0	0	1	0	0	0
0	0	0	0	0	0	0	0	1	1	1	1	0	0	0	0	1	1	1	1	1	1	1	1	1	0	1	1	1	1	1	1	1	1	0	0	1	0	0	0	1	0	0	0	0	0	0	0	0	0
0	0	0	0	0	0	0	0	0	0	1	1	0	0	0	0	1	1	1	1	1	1	1	1	1	1	0	1	1	1	1	1	1	1	1	1	1	0	0	0	1	1	0	0	0	0	1	0	0	0
0	0	0	1	0	0	0	0	0	1	1	1	1	1	0	0	1	1	1	1	1	1	1	1	1	1	1	0	1	1	1	1	1	1	1	1	0	0	0	0	1	1	0	0	0	0	1	1	1	0
0	0	0	0	0	0	0	0	0	0	1	1	0	0	0	0	1	1	1	1	1	1	1	1	1	1	1	1	0	1	0	1	1	1	1	1	1	0	0	0	1	1	0	0	1	0	1	0	0	0
0	0	1	0	0	0	0	0	1	1	1	1	1	0	1	0	1	1	1	1	1	1	1	1	1	1	1	1	1	0	1	1	1	1	1	0	0	0	0	0	1	1	1	0	1	0	1	0	1	0
0	0	1	1	0	0	0	0	0	0	0	0	0	0	0	0	1	0	1	1	0	0	0	1	1	1	1	1	0	1	0	1	1	1	1	1	0	0	0	0	1	0	0	0	0	0	1	0	0	0
0	0	0	0	0	0	0	0	1	1	1	1	0	0	0	0	1	1	1	1	1	1	1	1	1	1	1	1	1	1	1	0	1	1	0	0	0	0	0	0	1	0	0	0	0	0	1	0	0	0
0	0	1	1	0	0	0	0	0	0	1	1	0	0	1	0	1	1	1	1	1	1	1	1	1	1	1	1	1	1	1	1	0	1	1	1	1	0	0	0	1	1	1	0	1	0	1	1	0	0
0	0	0	1	0	0	0	0	0	0	1	1	0	1	0	0	1	0	1	1	1	1	0	1	1	1	1	1	1	1	1	1	1	0	1	1	0	0	0	0	1	1	0	0	0	0	1	1	1	0
0	0	1	1	0	0	0	0	0	0	0	0	1	1	1	1	0	0	1	1	0	0	0	0	1	0	1	1	1	1	1	0	1	1	0	1	0	0	1	0	1	1	1	0	1	1	1	1	1	1
0	0	1	1	0	0	0	0	0	0	0	0	0	0	0	0	0	0	0	1	0	0	0	0	0	0	1	1	1	0	1	0	1	1	1	0	0	0	0	0	1	0	1	0	1	0	1	1	1	0
0	0	0	0	0	0	0	0	0	0	1	0	0	0	0	0	1	0	1	1	0	0	0	0	1	1	1	0	1	0	0	0	1	0	0	0	0	1	0	0	1	1	0	0	0	0	0	0	0	0
0	0	0	0	0	0	0	0	0	0	0	0	0	0	0	0	0	0	0	0	0	0	0	0	0	0	0	0	0	0	0	0	0	0	0	0	1	0	0	0	0	0	0	0	0	0	0	0	0	0
1	0	0	0	0	0	0	0	0	0	0	0	0	0	0	0	0	0	0	0	0	0	0	0	0	0	0	0	0	0	0	0	0	0	1	0	0	0	0	1	0	0	0	0	0	0	0	0	0	0
0	0	0	0	0	0	0	0	0	0	0	0	0	0	0	0	0	0	0	0	0	0	0	0	0	0	0	0	0	0	0	0	0	0	0	0	0	0	1	0	0	0	0	0	0	0	0	0	0	0
1	0	1	1	0	0	0	0	0	0	1	1	1	1	1	1	1	1	1	1	1	1	0	1	1	1	1	1	1	1	1	1	1	1	1	1	1	0	0	0	0	1	1	0	1	1	1	1	1	1
0	0	0	1	1	1	0	0	0	0	1	1	1	1	1	1	1	1	1	1	1	1	0	1	1	0	1	1	1	1	0	0	1	1	1	0	1	0	0	0	1	0	1	1	1	1	1	1	0	0
0	0	1	1	1	1	0	0	0	0	0	0	0	0	1	1	0	0	0	0	0	0	0	0	0	0	0	0	0	1	0	0	1	0	1	1	0	0	0	0	1	1	0	1	1	1	1	1	1	1
0	0	0	1	1	1	0	0	0	0	0	0	0	0	1	1	0	0	0	0	0	0	0	0	0	0	0	0	0	0	0	0	0	0	0	0	0	0	0	0	0	1	1	0	1	1	1	1	1	1
0	0	1	1	1	1	0	0	0	0	0	0	1	1	1	1	1	0	1	1	0	0	0	0	0	0	0	0	1	1	0	0	1	0	1	1	0	0	0	0	1	1	1	1	0	1	1	0	1	0
0	0	0	1	1	1	0	0	0	0	0	0	0	1	1	1	0	0	0	0	0	0	0	0	0	0	0	0	0	0	0	0	0	0	1	0	0	0	0	0	1	1	1	1	1	0	1	1	1	1
1	0	1	1	1	0	0	0	0	0	1	0	1	1	1	1	1	0	1	1	1	0	0	1	1	0	1	1	1	1	1	1	1	1	1	1	0	0	0	0	1	1	1	1	1	1	0	1	1	1
0	0	0	1	0	1	0	0	0	0	0	0	0	1	1	1	0	0	0	0	0	0	0	0	0	0	0	1	0	0	0	0	1	1	1	1	0	0	0	0	1	1	1	1	0	1	1	0	1	1
0	0	1	1	1	1	0	0	0	0	0	0	1	1	1	1	0	0	0	0	0	0	0	0	0	0	0	1	0	1	0	0	0	1	1	1	0	0	0	0	1	0	1	1	1	1	1	1	0	1
0	0	0	0	0	1	0	0	0	0	0	0	0	1	1	1	0	0	0	0	0	0	0	0	0	0	0	0	0	0	0	0	0	0	1	0	0	0	0	0	1	0	1	1	0	1	1	1	1	0
0	0	0	0	0	0	1	1	0	0	0	0	0	0	0	0	0	0	0	0	0	0	0	0	0	0	0	0	0	0	0	0	0	0	0	0	0	0	0	0	0	0	0	0	0	0	0	0	0	0
0	0	0	0	0	0	1	1	0	0	0	1	1	0	0	0	0	0	0	0	0	0	0	1	0	0	0	0	0	1	0	0	0	0	0	0	0	0	0	0	1	0	0	0	0	0	0	0	0	0
0	0	0	0	0	0	1	1	0	0	0	0	0	0	0	0	0	0	0	0	0	0	0	0	0	0	0	0	0	0	0	0	0	0	0	0	0	0	0	0	0	0	0	0	0	0	0	0	0	0
0	0	0	0	0	0	1	1	0	0	0	0	0	0	0	0	0	0	0	0	0	0	0	0	0	0	0	0	0	0	0	0	0	0	0	0	0	0	0	0	0	0	0	0	0	0	0	0	0	0
0	0	1	1	0	0	0	0	0	0	1	1	0	0	0	0	1	0	1	1	0	0	0	1	1	0	1	1	1	1	1	1	1	1	1	1	0	0	0	0	1	0	0	0	0	0	1	0	0	0
0	0	0	0	0	0	0	0	0	0	1	1	1	1	0	0	0	0	0	0	0	0	0	0	0	0	0	0	0	0	0	0	0	1	0	0	0	0	0	0	0	0	0	0	0	0	0	0	0	0
1	0	0	0	0	0	0	0	0	0	0	0	0	0	0	0	0	0	0	0	0	0	0	0	0	0	0	0	0	0	1	0	0	0	1	0	0	0	1	1	1	0	0	0	0	0	1	0	0	0
1	1	0	0	0	0	0	0	0	0	0	0	0	0	0	0	0	0	0	0	0	0	0	0	0	0	0	0	0	0	0	0	0	0	0	0	0	0	1	1	0	0	0	0	0	0	0	0	0	0
0	0	1	1	0	0	0	0	0	0	1	0	1	1	0	1	0	0	1	1	0	0	0	0	1	0	1	1	1	1	1	0	1	1	1	1	0	0	0	0	1	0	1	0	1	0	1	1	1	0
0	0	1	1	0	0	0	0	0	0	1	1	1	1	1	1	0	0	0	1	0	0	0	0	0	0	1	1	0	1	1	0	1	1	1	1	0	0	0	0	1	1	1	1	1	1	1	1	1	1
0	0	0	1	0	0	0	0	0	0	0	0	1	1	0	1	0	0	0	1	0	0	0	0	0	0	0	1	1	0	0	0	1	1	1	1	0	0	0	0	1	1	1	0	1	1	1	1	1	1
0	0	0	1	1	1	0	0	0	0	0	0	1	1	1	1	0	0	0	1	0	1	0	0	0	0	0	1	0	0	0	0	0	0	1	1	0	0	0	0	1	1	1	1	1	1	1	1	1	1
0	0	0	1	0	0	0	0	0	0	1	1	1	1	0	1	1	0	1	1	0	1	0	0	1	0	1	1	1	1	0	0	1	1	1	1	0	0	0	0	1	1	1	1	1	1	1	1	1	1
0	0	1	1	1	1	0	0	0	0	1	1	1	1	1	1	0	0	0	1	0	0	0	0	1	0	1	1	1	1	0	0	1	1	1	0	0	0	0	0	1	1	1	1	1	1	1	1	1	1
0	0	0	0	0	0	0	0	0	0	1	1	1	0	0	0	1	1	1	1	1	1	1	1	1	1	1	1	1	1	1	1	1	1	0	0	1	0	0	0	1	0	0	0	0	0	0	0	0	0
0	0	1	1	0	0	0	0	0	0	1	1	1	1	1	1	1	1	1	1	1	1	0	1	1	1	1	1	1	1	0	1	1	1	1	0	1	0	0	0	1	1	1	1	1	1	1	1	1	0
0	0	1	1	0	0	0	0	0	0	1	1	1	1	1	1	1	1	1	1	1	1	0	1	1	1	1	1	1	1	1	1	1	1	1	0	1	0	0	0	1	1	0	0	1	0	1	0	1	0
0	0	1	1	0	0	0	0	0	0	1	1	1	1	1	1	1	1	1	1	1	1	0	1	1	0	1	1	1	1	1	0	1	1	1	1	1	0	0	0	1	1	1	1	1	1	1	1	1	1
0	0	0	0	0	0	1	1	0	0	0	0	0	0	0	0	0	0	0	0	0	0	0	0	0	0	0	0	0	0	0	0	0	0	0	0	0	0	0	0	0	0	0	0	0	0	0	0	0	0
0	0	0	0	0	0	0	0	0	0	0	0	0	0	0	0	0	0	0	0	0	0	0	0	0	0	0	0	0	0	0	0	0	0	0	0	0	0	0	0	0	0	0	0	0	0	0	0	0	0
0	0	0	0	0	0	0	0	1	1	1	1	0	0	0	0	1	1	1	0	1	1	1	1	1	1	1	1	1	1	0	1	1	1	0	0	0	0	0	0	1	0	0	0	0	0	0	0	0	0
0	0	0	0	0	0	0	0	1	0	1	1	1	1	1	1	1	1	1	1	1	1	1	1	1	1	1	1	1	1	0	1	1	1	1	1	0	0	0	0	1	1	1	0	1	0	1	1	0	0
0	0	0	0	0	0	0	0	0	0	1	0	0	0	0	0	1	0	1	1	1	0	0	0	1	1	0	0	1	0	0	1	1	0	1	0	1	1	0	0	1	1	0	0	1	0	1	0	0	0
0	0	1	1	0	0	0	0	0	0	1	1	1	1	0	0	1	1	1	1	1	1	0	1	1	1	1	1	1	1	1	1	1	1	1	1	1	0	0	0	1	1	0	0	1	0	1	1	1	0
0	0	0	0	0	0	0	0	0	0	1	1	0	0	0	0	1	1	1	1	1	1	1	1	1	1	1	1	1	1	1	1	1	1	1	0	0	0	0	0	1	1	0	0	0	0	1	0	0	0
0	0	0	0	0	0	0	0	1	0	1	1	0	0	0	0	1	1	1	0	1	1	1	1	1	1	1	1	1	1	0	1	1	1	0	0	0	0	0	0	1	0	0	0	0	0	0	0	0	0
0	0	0	0	0	0	0	0	0	0	0	0	0	0	0	0	0	0	1	0	0	0	0	0	1	1	0	0	1	1	0	1	0	1	1	0	0	0	0	0	0	0	0	0	1	0	1	0	0	0
0	0	1	1	0	0	0	0	0	0	0	0	0	1	1	1	0	0	0	0	0	0	0	0	0	0	1	1	0	1	1	0	1	1	1	1	0	0	0	0	0	1	1	1	1	1	1	1	1	0
1	0	1	1	0	0	0	0	0	0	0	0	0	0	1	0	1	0	1	1	0	0	0	0	1	0	1	1	1	1	1	0	1	1	1	1	0	0	0	0	1	1	1	0	1	1	1	1	1	1
0	0	1	1	0	0	0	0	0	0	0	0	0	0	0	0	0	0	0	1	0	0	0	0	0	0	0	0	0	0	1	0	1	1	1	1	0	0	0	0	1	0	0	0	1	0	1	1	1	0
0	0	1	1	0	0	0	0	0	0	1	1	1	1	0	1	1	0	1	1	0	0	1	1	1	1	1	1	1	1	1	1	1	1	1	1	1	0	0	0	1	1	1	0	1	0	1	1	1	0
0	0	1	1	0	0	0	0	0	0	1	1	1	1	1	1	1	0	0	1	0	0	0	1	1	0	1	1	0	1	1	0	1	1	1	1	0	0	0	0	1	1	1	1	1	1	1	1	1	1
1	0	0	0	0	0	0	0	0	0	0	0	0	0	0	0	0	0	0	0	0	0	0	1	0	0	0	0	0	0	1	0	0	1	0	0	0	0	0	0	0	0	0	0	0	0	0	0	0	0
0	0	0	0	0	0	0	0	0	0	0	0	0	0	0	0	0	0	0	0	0	0	0	0	0	0	0	0	0	0	0	0	0	0	0	0	0	0	0	0	0	0	0	0	0	0	1	0	0	0
0	0	1	0	0	0	0	0	0	0	1	1	1	0	0	0	1	0	1	1	1	1	1	1	1	1	1	1	1	1	1	1	1	1	1	1	0	0	0	0	1	0	0	0	1	0	1	0	1	0
0	0	1	1	0	0	0	0	0	0	1	0	0	0	0	0	1	0	1	1	0	0	0	1	1	1	1	1	0	0	1	0	1	1	0	1	0	0	0	0	1	1	0	0	0	0	1	0	0	0
0	0	0	0	0	0	0	0	0	0	1	0	0	0	0	0	1	0	1	1	1	0	0	0	1	1	0	0	1	1	0	1	0	0	1	0	1	1	0	0	1	0	0	0	1	0	1	0	0	0
0	0	1	1	0	0	0	0	0	0	1	1	0	0	0	0	1	1	1	1	0	1	1	1	1	1	1	1	1	1	1	1	1	1	1	1	1	0	0	0	1	1	1	0	0	0	1	0	0	0
0	0	0	0	0	0	0	0	0	0	0	0	0	0	0	0	0	0	0	0	0	0	0	0	0	0	0	0	0	0	0	0	0	0	0	0	0	1	0	0	0	0	0	0	0	0	0	0	0	0
0	0	0	1	0	0	0	0	0	0	0	0	1	1	0	0	0	0	0	0	0	0	0	0	0	0	0	0	0	0	0	0	0	0	0	0	0	0	0	0	0	0	0	0	0	0	0	0	0	0
[truncated: 40 more columns]
