# Supplementary material for: Alteration of the anatomical covariance network after corpus callosotomy in pediatric intractable epilepsy
Source: PLoS One. 2019 Dec 5;14(12):e0222876. doi: 10.1371/journal.pone.0222876 (PMC6894802; doi:10.1371/journal.pone.0222876)
Supplement: S3 Appendix — (ZIP) [file pone.0222876.s007.zip › S7 Appendix. The results of graph theoretical analysis of control and post CC analysis/Nodes_control.node]

-24 -2 -18 2 3.100000e+00 AMYG-L
27 -1 -19 3 1.000000e-01 AMYG-R
-44 -62 34 3 7.418224e+00 ANG-L
45 -61 37 3 6.865217e+00 ANG-R
-7 -80 5 3 7.814286e+00 CALC-L
16 -74 8 3 8.135714e+00 CALC-R
-12 10 8 3 7.814286e+00 CN-L
14 11 8 3 7.492857e+00 CN-R
-4 34 13 3 8.107353e+00 ACC-L
8 36 14 3 8.213846e+00 ACC-R
-6 -16 40 3 5.932203e+00 MCC-L
8 -10 38 1 5.135278e+00 MCC-R
-5 -44 23 3 6.842347e+00 PCC-L
7 -43 20 3 8.105348e+00 PCC-R
-6 -81 26 3 8.135714e+00 CUN-L
13 -81 27 3 5.143956e+00 CUN-R
-49 11 18 3 1.000000e-01 IFOp-L
50 14 20 3 6.650588e+00 IFOp-R
-36 29 -13 3 6.649774e+00 IFOr-L
41 31 -13 3 7.708403e+00 IFOr-R
-46 29 13 3 6.877058e+00 IFTr-L
50 29 13 3 6.527673e+00 IFTr-R
-5 53 -9 1 6.735523e+00 MedFOr-L
8 50 -9 3 7.300000e+00 MedFOr-R
-34 31 34 3 7.056633e+00 MFG-L
-31 49 -11 3 5.969328e+00 MFOr-L
33 51 -12 3 8.428629e+00 MFOr-R
37 32 33 3 7.684677e+00 MFG-R
-19 33 41 3 6.930867e+00 SFG-L
-5 48 30 3 5.854530e+00 MedSF-L
9 50 29 3 6.088722e+00 MedSF-R
-17 46 -15 3 5.833489e+00 SFOr-L
18 47 -15 3 6.245455e+00 SFOr-R
22 30 43 3 6.419149e+00 SFG-R
-31 -41 -22 2 6.595074e+00 FG-L
34 -40 -22 2 5.023913e+00 FG-R
46 -18 9 3 7.489474e+00 HSHL-L
-42 -20 9 3 8.012088e+00 HSHL-R
-25 -22 -11 3 7.600000e+00 HIPP-L
29 -21 -12 3 9.100000e+00 HIPP-R
-35 5 2 1 5.421212e+00 INS-L
39 5 1 1 5.978378e+00 INS-R
-15 -69 -6 3 5.827273e+00 LNG-L
16 -68 -5 3 5.523077e+00 LNG-R
-36 -80 -9 3 5.875000e+00 IOG-L
38 -83 -9 3 8.500000e+00 IOG-R
-33 -82 15 3 7.035510e+00 MOG-L
37 -81 18 3 8.148276e+00 MOG-R
-17 -86 27 2 5.566572e+00 SOG-L
24 -82 29 3 7.720321e+00 SOG-R
-8 14 -13 3 6.915217e+00 OFB-L
10 15 -13 3 5.636134e+00 OFB-R
-18 -1 -1 3 6.309302e+00 PLD-L
21 -1 -1 3 6.700000e+00 PLD-R
-8 -27 69 3 7.385714e+00 PCL-L
7 -33 67 3 7.300000e+00 PCL-R
-21 -17 -22 3 3.957143e+00 PHIP-L
25 -16 -22 2 3.635714e+00 PHIP-R
-43 -47 45 3 7.739024e+00 IPL-L
46 -48 48 3 7.095951e+00 IPL-R
-24 -61 58 3 6.771946e+00 SPL-L
26 -60 61 1 5.195082e+00 SPL-R
-43 -24 47 3 7.595017e+00 PoCG-L
41 -27 51 3 6.311765e+00 PoCG-R
-39 -7 50 3 7.484615e+00 PrCG-L
41 -10 51 3 6.700000e+00 PrCG-R
-8 -57 47 2 5.745455e+00 PCUN-L
10 -57 42 2 5.774208e+00 PCUN-R
-24 3 1 3 6.510256e+00 PUT-L
27 4 1 3 9.100000e+00 PUT-R
-5 36 -20 3 6.431765e+00 REC-L
8 34 -19 3 6.656522e+00 REC-R
-47 -10 13 3 6.120362e+00 RLN-L
52 -8 13 3 7.241935e+00 RLN-R
-6 4 60 3 6.801538e+00 SMA-L
8 -1 61 3 6.344344e+00 SMA-R
-56 -35 29 3 7.678947e+00 SMG-L
57 -33 33 3 7.003061e+00 SMG-R
-50 -29 -25 3 7.695238e+00 ITG-L
53 -32 -24 3 6.417734e+00 ITG-R
-56 -35 -4 3 7.016944e+00 MTG-L
57 -39 -3 3 6.718182e+00 MTG-R
-37 13 -35 3 1.000000e-01 MTP-L
44 13 -34 3 6.100000e+00 MTP-R
-40 14 -21 3 4.354545e+00 STP-L
48 13 -18 3 6.521053e+00 STP-R
-53 -22 6 3 6.228959e+00 STG-L
58 -23 5 3 6.245864e+00 STG-R
-11 -19 7 3 6.400000e+00 THL-L
13 -19 7 3 5.158824e+00 THL-R
