# Supplementary material for: Alteration of the anatomical covariance network after corpus callosotomy in pediatric intractable epilepsy
Source: PLoS One. 2019 Dec 5;14(12):e0222876. doi: 10.1371/journal.pone.0222876 (PMC6894802; doi:10.1371/journal.pone.0222876)
Supplement: S3 Appendix — (ZIP) [file pone.0222876.s007.zip › S7 Appendix. The results of graph theoretical analysis of control and post CC analysis/Nodes_post.node]

-24 -2 -18 3 2.269643e+00 AMYG-L
27 -1 -19 3 9.100000e+00 AMYG-R
-44 -62 34 2 7.463095e+00 ANG-L
45 -61 37 2 6.230567e+00 ANG-R
-7 -80 5 2 8.759091e+00 CALC-L
16 -74 8 2 8.234615e+00 CALC-R
-12 10 8 4 7.600000e+00 CN-L
14 11 8 4 7.600000e+00 CN-R
-4 34 13 1 8.631250e+00 ACC-L
8 36 14 1 8.929545e+00 ACC-R
-6 -16 40 1 5.709043e+00 MCC-L
8 -10 38 1 6.097508e+00 MCC-R
-5 -44 23 2 5.921429e+00 PCC-L
7 -43 20 2 6.377311e+00 PCC-R
-6 -81 26 2 6.719048e+00 CUN-L
13 -81 27 2 6.946774e+00 CUN-R
-49 11 18 1 6.045652e+00 IFOp-L
50 14 20 1 7.696774e+00 IFOp-R
-36 29 -13 1 6.241304e+00 IFOr-L
41 31 -13 1 5.689367e+00 IFOr-R
-46 29 13 1 7.435561e+00 IFTr-L
50 29 13 1 7.515775e+00 IFTr-R
-5 53 -9 1 7.992308e+00 MedFOr-L
8 50 -9 1 6.301220e+00 MedFOr-R
-34 31 34 1 5.738776e+00 MFG-L
-31 49 -11 1 6.443528e+00 MFOr-L
33 51 -12 1 6.502174e+00 MFOr-R
37 32 33 1 5.695610e+00 MFG-R
-19 33 41 1 6.252174e+00 SFG-L
-5 48 30 1 5.169182e+00 MedSF-L
9 50 29 3 6.278571e+00 MedSF-R
-17 46 -15 1 6.731579e+00 SFOr-L
18 47 -15 1 5.395455e+00 SFOr-R
22 30 43 1 5.494231e+00 SFG-R
-31 -41 -22 2 5.120588e+00 FG-L
34 -40 -22 2 6.990625e+00 FG-R
46 -18 9 1 7.385714e+00 HSHL-L
-42 -20 9 1 5.350000e+00 HSHL-R
-25 -22 -11 3 4.600000e+00 HIPP-L
29 -21 -12 3 9.100000e+00 HIPP-R
-35 5 2 3 4.256250e+00 INS-L
39 5 1 2 5.169388e+00 INS-R
-15 -69 -6 2 6.564489e+00 LNG-L
16 -68 -5 2 7.707143e+00 LNG-R
-36 -80 -9 2 5.262791e+00 IOG-L
38 -83 -9 2 7.438462e+00 IOG-R
-33 -82 15 2 4.320339e+00 MOG-L
37 -81 18 2 6.713636e+00 MOG-R
-17 -86 27 2 6.093243e+00 SOG-L
24 -82 29 2 7.856579e+00 SOG-R
-8 14 -13 4 3.207143e+00 OFB-L
10 15 -13 4 1.921429e+00 OFB-R
-18 -1 -1 4 6.421429e+00 PLD-L
21 -1 -1 4 7.600000e+00 PLD-R
-8 -27 69 1 6.781402e+00 PCL-L
7 -33 67 1 7.528309e+00 PCL-R
-21 -17 -22 3 3.850000e+00 PHIP-L
25 -16 -22 3 4.600000e+00 PHIP-R
-43 -47 45 2 6.346678e+00 IPL-L
46 -48 48 2 6.072591e+00 IPL-R
-24 -61 58 2 6.701215e+00 SPL-L
26 -60 61 2 6.396218e+00 SPL-R
-43 -24 47 2 6.123589e+00 PoCG-L
41 -27 51 2 5.665680e+00 PoCG-R
-39 -7 50 1 7.225000e+00 PrCG-L
41 -10 51 2 5.334277e+00 PrCG-R
-8 -57 47 1 5.230169e+00 PCUN-L
10 -57 42 2 5.009710e+00 PCUN-R
-24 3 1 4 7.600000e+00 PUT-L
27 4 1 4 9.100000e+00 PUT-R
-5 36 -20 1 6.491633e+00 REC-L
8 34 -19 1 5.010633e+00 REC-R
-47 -10 13 1 5.725000e+00 RLN-L
52 -8 13 1 4.975681e+00 RLN-R
-6 4 60 1 6.137899e+00 SMA-L
8 -1 61 1 7.755172e+00 SMA-R
-56 -35 29 1 7.264474e+00 SMG-L
57 -33 33 2 6.635562e+00 SMG-R
-50 -29 -25 3 4.785587e+00 ITG-L
53 -32 -24 3 7.915789e+00 ITG-R
-56 -35 -4 3 4.638136e+00 MTG-L
57 -39 -3 2 5.766327e+00 MTG-R
-37 13 -35 3 5.082143e+00 MTP-L
44 13 -34 3 7.600000e+00 MTP-R
-40 14 -21 1 4.976531e+00 STP-L
48 13 -18 3 6.927381e+00 STP-R
-53 -22 6 1 6.737500e+00 STG-L
58 -23 5 1 5.775510e+00 STG-R
-11 -19 7 4 1.000000e-01 THL-L
13 -19 7 2 4.600000e+00 THL-R
