# Supplementary material for: Alteration of the anatomical covariance network after corpus callosotomy in pediatric intractable epilepsy
Source: PLoS One. 2019 Dec 5;14(12):e0222876. doi: 10.1371/journal.pone.0222876 (PMC6894802; doi:10.1371/journal.pone.0222876)
Supplement: S5 Appendix — (ZIP) [file pone.0222876.s009.zip]

Archive with 77 entries (74 files):
- S9 Appendix.VBM_preCC vs postCC analysis/paired_t_test/
- S9 Appendix.VBM_preCC vs postCC analysis/paired_t_test/beta_0001.nii
- S9 Appendix.VBM_preCC vs postCC analysis/paired_t_test/beta_0002.nii
- S9 Appendix.VBM_preCC vs postCC analysis/paired_t_test/beta_0003.nii
- S9 Appendix.VBM_preCC vs postCC analysis/paired_t_test/beta_0004.nii
- S9 Appendix.VBM_preCC vs postCC analysis/paired_t_test/beta_0005.nii
- S9 Appendix.VBM_preCC vs postCC analysis/paired_t_test/beta_0006.nii
- S9 Appendix.VBM_preCC vs postCC analysis/paired_t_test/beta_0007.nii
- S9 Appendix.VBM_preCC vs postCC analysis/paired_t_test/beta_0008.nii
- S9 Appendix.VBM_preCC vs postCC analysis/paired_t_test/beta_0009.nii
- S9 Appendix.VBM_preCC vs postCC analysis/paired_t_test/beta_0010.nii
- S9 Appendix.VBM_preCC vs postCC analysis/paired_t_test/beta_0011.nii
- S9 Appendix.VBM_preCC vs postCC analysis/paired_t_test/beta_0012.nii
- S9 Appendix.VBM_preCC vs postCC analysis/paired_t_test/beta_0013.nii
- S9 Appendix.VBM_preCC vs postCC analysis/paired_t_test/beta_0014.nii
- S9 Appendix.VBM_preCC vs postCC analysis/paired_t_test/beta_0015.nii
- S9 Appendix.VBM_preCC vs postCC analysis/paired_t_test/beta_0016.nii
- S9 Appendix.VBM_preCC vs postCC analysis/paired_t_test/beta_0017.nii
- S9 Appendix.VBM_preCC vs postCC analysis/paired_t_test/beta_0018.nii
- S9 Appendix.VBM_preCC vs postCC analysis/paired_t_test/beta_0019.nii
- S9 Appendix.VBM_preCC vs postCC analysis/paired_t_test/beta_0020.nii
- S9 Appendix.VBM_preCC vs postCC analysis/paired_t_test/beta_0021.nii
- S9 Appendix.VBM_preCC vs postCC analysis/paired_t_test/beta_0022.nii
- S9 Appendix.VBM_preCC vs postCC analysis/paired_t_test/beta_0023.nii
- S9 Appendix.VBM_preCC vs postCC analysis/paired_t_test/con_0001.nii
- S9 Appendix.VBM_preCC vs postCC analysis/paired_t_test/con_0002.nii
- S9 Appendix.VBM_preCC vs postCC analysis/paired_t_test/mask.nii
- S9 Appendix.VBM_preCC vs postCC analysis/paired_t_test/paired_t_test.mat
- S9 Appendix.VBM_preCC vs postCC analysis/paired_t_test/ResMS.nii
- S9 Appendix.VBM_preCC vs postCC analysis/paired_t_test/RPV.nii
- S9 Appendix.VBM_preCC vs postCC analysis/paired_t_test/SPM.mat
- S9 Appendix.VBM_preCC vs postCC analysis/paired_t_test/spmT_0001.nii
- S9 Appendix.VBM_preCC vs postCC analysis/paired_t_test/spmT_0002.nii
- S9 Appendix.VBM_preCC vs postCC analysis/postCC_nii/
- S9 Appendix.VBM_preCC vs postCC analysis/postCC_nii/mwp1r_postCC1.nii
- S9 Appendix.VBM_preCC vs postCC analysis/postCC_nii/mwp1r_postCC10.nii
- S9 Appendix.VBM_preCC vs postCC analysis/postCC_nii/mwp1r_postCC11.nii
- S9 Appendix.VBM_preCC vs postCC analysis/postCC_nii/mwp1r_postCC12.nii
- S9 Appendix.VBM_preCC vs postCC analysis/postCC_nii/mwp1r_postCC13.nii
- S9 Appendix.VBM_preCC vs postCC analysis/postCC_nii/mwp1r_postCC14.nii
- S9 Appendix.VBM_preCC vs postCC analysis/postCC_nii/mwp1r_postCC15.nii
- S9 Appendix.VBM_preCC vs postCC analysis/postCC_nii/mwp1r_postCC16.nii
- S9 Appendix.VBM_preCC vs postCC analysis/postCC_nii/mwp1r_postCC17.nii
- S9 Appendix.VBM_preCC vs postCC analysis/postCC_nii/mwp1r_postCC18.nii
- S9 Appendix.VBM_preCC vs postCC analysis/postCC_nii/mwp1r_postCC19.nii
- S9 Appendix.VBM_preCC vs postCC analysis/postCC_nii/mwp1r_postCC2.nii
- S9 Appendix.VBM_preCC vs postCC analysis/postCC_nii/mwp1r_postCC20.nii
- S9 Appendix.VBM_preCC vs postCC analysis/postCC_nii/mwp1r_postCC21.nii
- S9 Appendix.VBM_preCC vs postCC analysis/postCC_nii/mwp1r_postCC3.nii
- S9 Appendix.VBM_preCC vs postCC analysis/postCC_nii/mwp1r_postCC4.nii
- S9 Appendix.VBM_preCC vs postCC analysis/postCC_nii/mwp1r_postCC5.nii
- S9 Appendix.VBM_preCC vs postCC analysis/postCC_nii/mwp1r_postCC6.nii
- S9 Appendix.VBM_preCC vs postCC analysis/postCC_nii/mwp1r_postCC7.nii
- S9 Appendix.VBM_preCC vs postCC analysis/postCC_nii/mwp1r_postCC8.nii
- S9 Appendix.VBM_preCC vs postCC analysis/postCC_nii/mwp1r_postCC9.nii
- S9 Appendix.VBM_preCC vs postCC analysis/preCC_nii/
- S9 Appendix.VBM_preCC vs postCC analysis/preCC_nii/mwp1r_preCC1.nii
- S9 Appendix.VBM_preCC vs postCC analysis/preCC_nii/mwp1r_preCC10.nii
- S9 Appendix.VBM_preCC vs postCC analysis/preCC_nii/mwp1r_preCC11.nii
- S9 Appendix.VBM_preCC vs postCC analysis/preCC_nii/mwp1r_preCC12.nii
- S9 Appendix.VBM_preCC vs postCC analysis/preCC_nii/mwp1r_preCC13.nii
- S9 Appendix.VBM_preCC vs postCC analysis/preCC_nii/mwp1r_preCC14.nii
- S9 Appendix.VBM_preCC vs postCC analysis/preCC_nii/mwp1r_preCC15.nii
- S9 Appendix.VBM_preCC vs postCC analysis/preCC_nii/mwp1r_preCC16.nii
- S9 Appendix.VBM_preCC vs postCC analysis/preCC_nii/mwp1r_preCC17.nii
- S9 Appendix.VBM_preCC vs postCC analysis/preCC_nii/mwp1r_preCC18.nii
- S9 Appendix.VBM_preCC vs postCC analysis/preCC_nii/mwp1r_preCC19.nii
- S9 Appendix.VBM_preCC vs postCC analysis/preCC_nii/mwp1r_preCC2.nii
- S9 Appendix.VBM_preCC vs postCC analysis/preCC_nii/mwp1r_preCC20.nii
- S9 Appendix.VBM_preCC vs postCC analysis/preCC_nii/mwp1r_preCC21.nii
- S9 Appendix.VBM_preCC vs postCC analysis/preCC_nii/mwp1r_preCC3.nii
- S9 Appendix.VBM_preCC vs postCC analysis/preCC_nii/mwp1r_preCC4.nii
- S9 Appendix.VBM_preCC vs postCC analysis/preCC_nii/mwp1r_preCC5.nii
- S9 Appendix.VBM_preCC vs postCC analysis/preCC_nii/mwp1r_preCC6.nii
- S9 Appendix.VBM_preCC vs postCC analysis/preCC_nii/mwp1r_preCC7.nii
- S9 Appendix.VBM_preCC vs postCC analysis/preCC_nii/mwp1r_preCC8.nii
- S9 Appendix.VBM_preCC vs postCC analysis/preCC_nii/mwp1r_preCC9.nii
