# Supplementary material for: Alteration of the anatomical covariance network after corpus callosotomy in pediatric intractable epilepsy
Source: PLoS One. 2019 Dec 5;14(12):e0222876. doi: 10.1371/journal.pone.0222876 (PMC6894802; doi:10.1371/journal.pone.0222876)
Supplement: S6 Appendix — (ZIP) [file pone.0222876.s010.zip]

Archive with 50 entries (50 files):
- S10 Appendix. The results of graph theoretical analysis of control and preCC analysis/Assortativity_Value_Nperm.fig
- S10 Appendix. The results of graph theoretical analysis of control and preCC analysis/CharPath_vs_Null_Nperm.fig
- S10 Appendix. The results of graph theoretical analysis of control and preCC analysis/CharPathLength_Value_Nperm.fig
- S10 Appendix. The results of graph theoretical analysis of control and preCC analysis/Clustering_Value_Nperm.fig
- S10 Appendix. The results of graph theoretical analysis of control and preCC analysis/Clustering_vs_Null_Nperm.fig
- S10 Appendix. The results of graph theoretical analysis of control and preCC analysis/control_Binary_Graph.fig
- S10 Appendix. The results of graph theoretical analysis of control and preCC analysis/control_correlation_matrix.fig
- S10 Appendix. The results of graph theoretical analysis of control and preCC analysis/Edge_control.edge
- S10 Appendix. The results of graph theoretical analysis of control and preCC analysis/Edge_pre.edge
- S10 Appendix. The results of graph theoretical analysis of control and preCC analysis/Gamma_Value_Nperm.fig
- S10 Appendix. The results of graph theoretical analysis of control and preCC analysis/Gamma_vs_Null_Nperm.fig
- S10 Appendix. The results of graph theoretical analysis of control and preCC analysis/GEfficiency_Value_Nperm.fig
- S10 Appendix. The results of graph theoretical analysis of control and preCC analysis/GlobalEfficiecny_vs_Null_Nperm.fig
- S10 Appendix. The results of graph theoretical analysis of control and preCC analysis/Lambda_Value_Nperm.fig
- S10 Appendix. The results of graph theoretical analysis of control and preCC analysis/Lambda_vs_Null_Nperm.fig
- S10 Appendix. The results of graph theoretical analysis of control and preCC analysis/LocalEfficiency_Value_Nperm.fig
- S10 Appendix. The results of graph theoretical analysis of control and preCC analysis/MeanAssortativity_vs_Null_Nperm.fig
- S10 Appendix. The results of graph theoretical analysis of control and preCC analysis/MeanEdgeBetweenness_vs_Null_Nperm.fig
- S10 Appendix. The results of graph theoretical analysis of control and preCC analysis/MeanLocalEfficiecny_vs_Null_Nperm.fig
- S10 Appendix. The results of graph theoretical analysis of control and preCC analysis/MeanNodeBetweenness_vs_Null_Nperm.fig
- S10 Appendix. The results of graph theoretical analysis of control and preCC analysis/MeanSizeDiff_RandAtt_pre_control_20.fig
- S10 Appendix. The results of graph theoretical analysis of control and preCC analysis/MeanSizeDiff_TargAtt_precontrol_20.fig
- S10 Appendix. The results of graph theoretical analysis of control and preCC analysis/MeanSizeTrg_20_1Tail_pval.mat
- S10 Appendix. The results of graph theoretical analysis of control and preCC analysis/MEdgeBetweeness_Value_Nperm.fig
- S10 Appendix. The results of graph theoretical analysis of control and preCC analysis/MNodeBetweeness_Value_Nperm.fig
- S10 Appendix. The results of graph theoretical analysis of control and preCC analysis/Modularity_Value_Nperm.fig
- S10 Appendix. The results of graph theoretical analysis of control and preCC analysis/Modularity_vs_Null_Nperm.fig
- S10 Appendix. The results of graph theoretical analysis of control and preCC analysis/ModularityL_Value_Nperm.fig
- S10 Appendix. The results of graph theoretical analysis of control and preCC analysis/ModularityL_vs_Null_Nperm.fig
- S10 Appendix. The results of graph theoretical analysis of control and preCC analysis/MSizeRandAttack_control_20.mat
- S10 Appendix. The results of graph theoretical analysis of control and preCC analysis/MSizeRandAttack_pre_20.mat
- S10 Appendix. The results of graph theoretical analysis of control and preCC analysis/MSizeRandAttack_Rand_control_20.mat
- S10 Appendix. The results of graph theoretical analysis of control and preCC analysis/MSizeRandAttack_Rand_pre_20.mat
- S10 Appendix. The results of graph theoretical analysis of control and preCC analysis/MSizeTargAttack_control_20.mat
- S10 Appendix. The results of graph theoretical analysis of control and preCC analysis/MSizeTargAttack_pre_20.mat
- S10 Appendix. The results of graph theoretical analysis of control and preCC analysis/MSizeTargAttack_Rand_control_20.mat
- S10 Appendix. The results of graph theoretical analysis of control and preCC analysis/MSizeTargAttack_Rand_pre_20.mat
- S10 Appendix. The results of graph theoretical analysis of control and preCC analysis/Nodes_control.node
- S10 Appendix. The results of graph theoretical analysis of control and preCC analysis/Nodes_pre.node
- S10 Appendix. The results of graph theoretical analysis of control and preCC analysis/pre_Binary_Graph.fig
- S10 Appendix. The results of graph theoretical analysis of control and preCC analysis/pre_correlation_matrix.fig
- S10 Appendix. The results of graph theoretical analysis of control and preCC analysis/PvalRandAttack_controlvspre_20.mat
- S10 Appendix. The results of graph theoretical analysis of control and preCC analysis/PvalTargAttack_controlvspre_20.mat
- S10 Appendix. The results of graph theoretical analysis of control and preCC analysis/Reg_NormClustering_vs_Null_Nperm.fig
- S10 Appendix. The results of graph theoretical analysis of control and preCC analysis/Reg_NormDegree_vs_Null_Nperm.fig
- S10 Appendix. The results of graph theoretical analysis of control and preCC analysis/Reg_NormNodeBetweenness_vs_Null_Nperm.fig
- S10 Appendix. The results of graph theoretical analysis of control and preCC analysis/Sigma_Value_Nperm.fig
- S10 Appendix. The results of graph theoretical analysis of control and preCC analysis/Sigma_vs_Null_Nperm.fig
- S10 Appendix. The results of graph theoretical analysis of control and preCC analysis/Transitivity_Value_Nperm.fig
- S10 Appendix. The results of graph theoretical analysis of control and preCC analysis/Transitivity_vs_Null_Nperm.fig
