# Supplementary material for: Alteration of the anatomical covariance network after corpus callosotomy in pediatric intractable epilepsy
Source: PLoS One. 2019 Dec 5;14(12):e0222876. doi: 10.1371/journal.pone.0222876 (PMC6894802; doi:10.1371/journal.pone.0222876)
Supplement: S8 Appendix — The input data for the comparison between the pre-CC and control groups to CAT12. (ZIP) [file pone.0222876.s012.zip]

Archive with 67 entries (64 files):
- S12 Appendix_VBM_preCC_vs_control_analysis/HC_nii/
- S12 Appendix_VBM_preCC_vs_control_analysis/HC_nii/mwp1_HC1.nii
- S12 Appendix_VBM_preCC_vs_control_analysis/HC_nii/mwp1_HC10.nii
- S12 Appendix_VBM_preCC_vs_control_analysis/HC_nii/mwp1_HC11.nii
- S12 Appendix_VBM_preCC_vs_control_analysis/HC_nii/mwp1_HC12.nii
- S12 Appendix_VBM_preCC_vs_control_analysis/HC_nii/mwp1_HC13.nii
- S12 Appendix_VBM_preCC_vs_control_analysis/HC_nii/mwp1_HC14.nii
- S12 Appendix_VBM_preCC_vs_control_analysis/HC_nii/mwp1_HC15.nii
- S12 Appendix_VBM_preCC_vs_control_analysis/HC_nii/mwp1_HC16.nii
- S12 Appendix_VBM_preCC_vs_control_analysis/HC_nii/mwp1_HC17.nii
- S12 Appendix_VBM_preCC_vs_control_analysis/HC_nii/mwp1_HC18.nii
- S12 Appendix_VBM_preCC_vs_control_analysis/HC_nii/mwp1_HC19.nii
- S12 Appendix_VBM_preCC_vs_control_analysis/HC_nii/mwp1_HC2.nii
- S12 Appendix_VBM_preCC_vs_control_analysis/HC_nii/mwp1_HC20.nii
- S12 Appendix_VBM_preCC_vs_control_analysis/HC_nii/mwp1_HC21.nii
- S12 Appendix_VBM_preCC_vs_control_analysis/HC_nii/mwp1_HC22.nii
- S12 Appendix_VBM_preCC_vs_control_analysis/HC_nii/mwp1_HC23.nii
- S12 Appendix_VBM_preCC_vs_control_analysis/HC_nii/mwp1_HC24.nii
- S12 Appendix_VBM_preCC_vs_control_analysis/HC_nii/mwp1_HC25.nii
- S12 Appendix_VBM_preCC_vs_control_analysis/HC_nii/mwp1_HC26.nii
- S12 Appendix_VBM_preCC_vs_control_analysis/HC_nii/mwp1_HC27.nii
- S12 Appendix_VBM_preCC_vs_control_analysis/HC_nii/mwp1_HC28.nii
- S12 Appendix_VBM_preCC_vs_control_analysis/HC_nii/mwp1_HC29.nii
- S12 Appendix_VBM_preCC_vs_control_analysis/HC_nii/mwp1_HC3.nii
- S12 Appendix_VBM_preCC_vs_control_analysis/HC_nii/mwp1_HC30.nii
- S12 Appendix_VBM_preCC_vs_control_analysis/HC_nii/mwp1_HC31.nii
- S12 Appendix_VBM_preCC_vs_control_analysis/HC_nii/mwp1_HC32.nii
- S12 Appendix_VBM_preCC_vs_control_analysis/HC_nii/mwp1_HC4.nii
- S12 Appendix_VBM_preCC_vs_control_analysis/HC_nii/mwp1_HC5.nii
- S12 Appendix_VBM_preCC_vs_control_analysis/HC_nii/mwp1_HC6.nii
- S12 Appendix_VBM_preCC_vs_control_analysis/HC_nii/mwp1_HC7.nii
- S12 Appendix_VBM_preCC_vs_control_analysis/HC_nii/mwp1_HC8.nii
- S12 Appendix_VBM_preCC_vs_control_analysis/HC_nii/mwp1_HC9.nii
- S12 Appendix_VBM_preCC_vs_control_analysis/preCC_nii/
- S12 Appendix_VBM_preCC_vs_control_analysis/preCC_nii/mwp1_preCC1.nii
- S12 Appendix_VBM_preCC_vs_control_analysis/preCC_nii/mwp1_preCC10.nii
- S12 Appendix_VBM_preCC_vs_control_analysis/preCC_nii/mwp1_preCC11.nii
- S12 Appendix_VBM_preCC_vs_control_analysis/preCC_nii/mwp1_preCC12.nii
- S12 Appendix_VBM_preCC_vs_control_analysis/preCC_nii/mwp1_preCC13.nii
- S12 Appendix_VBM_preCC_vs_control_analysis/preCC_nii/mwp1_preCC14.nii
- S12 Appendix_VBM_preCC_vs_control_analysis/preCC_nii/mwp1_preCC15.nii
- S12 Appendix_VBM_preCC_vs_control_analysis/preCC_nii/mwp1_preCC16.nii
- S12 Appendix_VBM_preCC_vs_control_analysis/preCC_nii/mwp1_preCC17.nii
- S12 Appendix_VBM_preCC_vs_control_analysis/preCC_nii/mwp1_preCC18.nii
- S12 Appendix_VBM_preCC_vs_control_analysis/preCC_nii/mwp1_preCC19.nii
- S12 Appendix_VBM_preCC_vs_control_analysis/preCC_nii/mwp1_preCC2.nii
- S12 Appendix_VBM_preCC_vs_control_analysis/preCC_nii/mwp1_preCC20.nii
- S12 Appendix_VBM_preCC_vs_control_analysis/preCC_nii/mwp1_preCC21.nii
- S12 Appendix_VBM_preCC_vs_control_analysis/preCC_nii/mwp1_preCC3.nii
- S12 Appendix_VBM_preCC_vs_control_analysis/preCC_nii/mwp1_preCC4.nii
- S12 Appendix_VBM_preCC_vs_control_analysis/preCC_nii/mwp1_preCC5.nii
- S12 Appendix_VBM_preCC_vs_control_analysis/preCC_nii/mwp1_preCC6.nii
- S12 Appendix_VBM_preCC_vs_control_analysis/preCC_nii/mwp1_preCC7.nii
- S12 Appendix_VBM_preCC_vs_control_analysis/preCC_nii/mwp1_preCC8.nii
- S12 Appendix_VBM_preCC_vs_control_analysis/preCC_nii/mwp1_preCC9.nii
- S12 Appendix_VBM_preCC_vs_control_analysis/two_sample_t_test/
- S12 Appendix_VBM_preCC_vs_control_analysis/two_sample_t_test/beta_0001.nii
- S12 Appendix_VBM_preCC_vs_control_analysis/two_sample_t_test/beta_0002.nii
- S12 Appendix_VBM_preCC_vs_control_analysis/two_sample_t_test/con_0001.nii
- S12 Appendix_VBM_preCC_vs_control_analysis/two_sample_t_test/con_0002.nii
- S12 Appendix_VBM_preCC_vs_control_analysis/two_sample_t_test/group_analysis.mat
- S12 Appendix_VBM_preCC_vs_control_analysis/two_sample_t_test/mask.nii
- S12 Appendix_VBM_preCC_vs_control_analysis/two_sample_t_test/ResMS.nii
- S12 Appendix_VBM_preCC_vs_control_analysis/two_sample_t_test/RPV.nii
- S12 Appendix_VBM_preCC_vs_control_analysis/two_sample_t_test/SPM.mat
- S12 Appendix_VBM_preCC_vs_control_analysis/two_sample_t_test/spmT_0001.nii
- S12 Appendix_VBM_preCC_vs_control_analysis/two_sample_t_test/spmT_0002.nii
